# Supplementary material for: Cooperation of σ–π and σ*–π* Conjugation in the UV/Vis and Fluorescence Spectra of 9,10-Disilylanthracene
Source: Molecules. 2022 Mar 30;27(7):2241. doi: 10.3390/molecules27072241 (PMC9000373; doi:10.3390/molecules27072241)
Supplement: Supplementary file 1 [file molecules-27-02241-s001.zip]

Archive with 1 entries (1 files):
- molecules-1534198-supplementary.pdf
